# Supplementary material for: Molecular profiling of pre- and post-treatment pediatric high-grade astrocytomas reveals acquired increased tumor mutation burden in a subset of recurrences
Source: Acta Neuropathol Commun. 2023 Sep 5;11:143. doi: 10.1186/s40478-023-01644-4 (PMC10481558; doi:10.1186/s40478-023-01644-4)
Supplement: Supplementary file 4 — Additional file 4. Alterations identified by next-generation DNA sequencing. [file 40478_2023_1644_MOESM4_ESM.xlsx]

## Sheet: Sheet1
Case	Gene	Transcript	cDNA Var	Prot Var	Coord	Ref	Var	VAF pre-TMZ	VAF post-TMZ	CN pre-TMZ	CN post-TMZ
pTMZ-01	H3F3A	CCDS1550.1	c.103G>A	p.G35R	chr1:226252155	G	A	0.31	0.39
pTMZ-01	FBXW7	CCDS3777.1	c.1972C>T	p.R658*	chr4:153244185	G	A	0.84	0.55
pTMZ-01	KRAS	CCDS8702.1	c.38G>A	p.G13D	chr12:25398281	C	T	Undetected	0.37
pTMZ-01	TP53	NM_000546	c.164C>T	p.T55I	chr17:7579523	G	A	Undetected	0.14
pTMZ-01	ALK	CCDS33172.1	c.760C>T	p.P254S	chr2:29940471	G	A	Undetected	0.15
pTMZ-01	PTEN	CCDS31238.1	c.333G>A	p.W111*	chr10:89692849	G	A	Undetected	0.52
pTMZ-01	RAD54L	CCDS532.1	c.790G>A	p.A264T	chr1:46726956	G	A	Undetected	0.3
pTMZ-01	PIK3R1	CCDS3993.1	c.833C>T	p.A278V	chr5:67576554	C	T	Undetected	0.39
pTMZ-01	FANCE	CCDS4805.1	c.685C>T	p.H229Y	chr6:35423960	C	T	Undetected	0.28
pTMZ-01	IDO1	CCDS47847.1	c.470G>A	p.G157E	chr8:39780103	G	A	Undetected	0.33
pTMZ-01	SMARCA4	CCDS12253.1	c.169C>T	p.P57S	chr19:11094996	C	T	Undetected	0.29
pTMZ-01	MTOR	CCDS127.1	c.6856G>A	p.V2286M	chr1:11181380	C	T	Undetected	0.34
pTMZ-01	SPEN	CCDS164.1	c.1753G>A	p.D585N	chr1:16248747	G	A	Undetected	0.45
pTMZ-01	MSH6	CCDS1836.1	c.1592C>T	p.P531L	chr2:48026714	C	T	Undetected	0.54
pTMZ-01	ACVR1	CCDS2206.1	c.1288C>T	p.P430S	chr2:158595059	G	A	Undetected	0.39
pTMZ-01	SMARCA2	CCDS34977.1	c.3943G>A	p.D1315N	chr9:2123899	G	A	Undetected	0.55
pTMZ-01	JAK2	CCDS6457.1	c.1873G>A	p.V625I	chr9:5077461	G	A	Undetected	0.34
pTMZ-01	CHD4	CCDS8552.1	c.2200C>A	p.L734M	chr12:6703738	G	T	Undetected	0.33
pTMZ-01	COL2A1	CCDS41778.1	c.4011G>A	p.W1337*	chr12:48368521	C	T	Undetected	0.36
pTMZ-01	PSMB5	CCDS45083.1	c.382G>A	p.G128S	chr14:23495399	C	T	Undetected	0.3
pTMZ-01	MLH3	CCDS32123.1	c.526G>A	p.E176K	chr14:75515833	C	T	Undetected	0.34
pTMZ-01	ERBB2	CCDS32642.1	c.2654C>T	p.P885L	chr17:37881584	C	T	Undetected	0.26
pTMZ-01	SMARCA4	CCDS12253.1	c.668C>T	p.P223L	chr19:11097177	C	T	Undetected	0.37
pTMZ-01	MYCN	CCDS1687.1	c.482G>A	p.G161E	chr2:16082668	G	A	Undetected	0.51
pTMZ-01	EPAS1	CCDS1825.1	c.461G>A	p.G154D	chr2:46587783	G	A	Undetected	0.18
pTMZ-01	CDKN2A	N/A	N/A	N/A	9p21.3	N/A	N/A	N/A	N/A	0	0.31
pTMZ-02	BRAF	CCDS5863.1	c.1799T>A	p.V600E	chr7:140453136	A	T	0.35	0.34
pTMZ-02	INPP4B	CCDS3757.1	c.220A>G	p.S74G	chr4:143326394	T	C	Undetected	0.26
pTMZ-02	CHEK2	CCDS33629.1	c.1577A>G	p.H526R	chr22:29090033	T	C	Undetected	0.35
pTMZ-02	CDKN2A	N/A	N/A	N/A	9p21.3	N/A	N/A	N/A	N/A	0.35	0.06
pTMZ-03	EGFR	CCDS5514.1	c.664C>T	p.R222C	chr7:55220274	C	T	0.5	0.41
pTMZ-03	FANCA	CCDS32515.1	c.3157C>T	p.R1053C	chr16:89816220	G	A	0.48	0.47
pTMZ-03	ARID1A	CCDS285.1	c.6573dupT	p.I2192fs*33	chr1:27106961	G	GT	0.63	0.46
pTMZ-03	BAP1	CCDS2853.1	c.1179G>T	p.Q393H	chr3:52438540	C	A	0.49	0.48
pTMZ-03	PTCH1	CCDS6714.1	c.3487G>C	p.G1163R	chr9:98212185	C	G	0.61	0.82
pTMZ-03	MYCN	N/A	N/A	N/A	2p24.3	N/A	N/A	N/A	N/A	Unavailable	98
pTMZ-04	PTEN	CCDS31238.1	c.963dupA	p.N323fs*2	chr10:89720811	C	CA	0.14	Undetected
pTMZ-04	TSC2	CCDS10458.1	c.5068G>A	p.D1690N	chr16:2137942	G	A	0.41	Undetected
pTMZ-04	TSC2	CCDS10458.1	c.5138G>A	p.R1713H	chr16:2138118	G	A	0.12	Undetected
pTMZ-04	IDO2	NM_194294	c.116G>A	p.G39D	chr8:39806761	G	A	0.21	Undetected
pTMZ-04	FANCM	CCDS32070.1	c.2999C>G	p.P1000R	chr14:45644956	C	G	0.12	0.13
pTMZ-04	DDX11	CCDS41767.1	c.173C>G	p.A58G	chr12:31236775	C	G	0.51	0.41
pTMZ-04	ATRX	CCDS14435.1	c.6476G>A	p.R2159H	chrX:76813031	C	T	0.75	Undetected
pTMZ-04	PTEN	CCDS31238.1	c.32G>A	p.R11K	chr10:89624258	G	A	Undetected	0.4
pTMZ-04	RB1	CCDS31973.1	c.1684G>A	p.A562T	chr13:48955568	G	A	Undetected	0.32
pTMZ-04	FH	CCDS1617.1	c.580G>A	p.A194T	chr1:241672061	C	T	Undetected	0.04
pTMZ-04	ALK	CCDS33172.1	c.4733C>T	p.P1578L	chr2:29416220	G	A	Undetected	0.42
pTMZ-04	XRCC1	CCDS12624.1	c.131C>T	p.S44F	chr19:44079075	G	A	Undetected	0.37
pTMZ-04	ARID1A	CCDS285.1	c.4762C>T	p.P1588S	chr1:27101480	C	T	Undetected	0.34
pTMZ-04	SPEN	CCDS164.1	c.2500C>T	p.Q834*	chr1:16255235	C	T	Undetected	0.38
pTMZ-04	EGLN1	CCDS1595.1	c.1216G>A	p.G406S	chr1:231503315	C	T	Undetected	0.36
pTMZ-04	BAP1	CCDS2853.1	c.10G>A	p.G4S	chr3:52443885	C	T	Undetected	0.38
pTMZ-04	MSH3	CCDS34195.1	c.2435+1G>A	Splice	chr5:80074656	G	A	Undetected	0.38
pTMZ-04	SUFU	CCDS7537.1	c.1285C>T	p.P429S	chr10:104377174	C	T	Undetected	0.44
pTMZ-04	MEN1	CCDS8083.1	c.331G>A	p.G111S	chr11:64577251	C	T	Undetected	0.35
pTMZ-04	ARID2	CCDS31783.1	c.4838C>T	p.S1613F	chr12:46254648	C	T	Undetected	0.17
pTMZ-04	COL2A1	CCDS41778.1	c.4157C>T	p.S1386F	chr12:48368032	G	A	Undetected	0.28
pTMZ-04	COL2A1	CCDS41778.1	c.778C>T	p.P260S	chr12:48388245	G	A	Undetected	0.23
pTMZ-04	PTPN11	CCDS9163.1	c.280G>A	p.D94N	chr12:112888264	G	A	Undetected	0.38
pTMZ-04	SMARCE1	CCDS11370.1	c.448G>A	p.E150K	chr17:38792276	C	T	Undetected	0.35
pTMZ-04	SPOP	CCDS11551.1	c.838-1G>A	Splice	chr17:47679370	C	T	Undetected	0.34
pTMZ-04	SMAD4	CCDS11950.1	c.1387G>A	p.A463T	chr18:48603086	G	A	Undetected	0.35
pTMZ-04	SDHAF1	CCDS32999.1	c.61G>A	p.A21T	chr19:36486237	G	A	Undetected	0.36
pTMZ-04	CIC	CCDS12601.1	c.2963G>A	p.G988E	chr19:42796314	G	A	Undetected	0.38
pTMZ-04	ATRX	CCDS14435.1	c.6192_6193del	p.F2064fs*2	chrX:76829733	TTA	T	Undetected	0.64
pTMZ-04	EGFR	CCDS5514.1	c.2545_2547CAG>AAA	p.Q849K	chr7:55259487	CAG	AAA	Undetected	0.23
pTMZ-04	CDKN2A	N/A	N/A	N/A	9p21.3	N/A	N/A	N/A	N/A	0	0
pTMZ-04	PDGFRA	N/A	N/A	N/A	4q12	N/A	N/A	N/A	N/A	1.87	8
pTMZ-04	KIT	N/A	N/A	N/A	4q12	N/A	N/A	N/A	N/A	1.87	8
pTMZ-05	BRAF	CCDS5863.1	c.1799T>A	p.V600E	chr7:140453136	A	T	0.13	Undetected
pTMZ-05	H3F3A	CCDS1550.1	c.83A>T	p.K28M	chr1:226252135	A	T	0.35	0.46
pTMZ-05	PIK3CA	CCDS43171.1	c.1624G>A	p.E542K	chr3:178936082	G	A	Undetected	0.45
pTMZ-05	TP53	NM_000546	c.472C>G	p.R158G	chr17:7578458	G	C	Undetected	0.69
pTMZ-05	EGFR	N/A	N/A	N/A	7p11.2	N/A	N/A	N/A	N/A	2.11	6
pTMZ-05	PIK3CA	N/A	N/A	N/A	3q26.32	N/A	N/A	N/A	N/A	2.41	5
pTMZ-06	PIK3CA	CCDS43171.1	c.3140A>G	p.H1047R	chr3:178952085	A	G	Unavailable	0.8
pTMZ-06	EGFR	CCDS5514.1	c.1793G>T	p.G598V	chr7:55233043	G	T	Unavailable	0.38
pTMZ-06	TERT	CCDS3861.2	1-kb region upstream	Promoter region	chr5:1295228	G	A	Unavailable	0.48
pTMZ-06	CDKN2A	N/A	N/A	N/A	9p21.3	N/A	N/A	Unavailable	N/A	Unavailable	0.17
pTMZ-07	ALK	CCDS33172.1	c.326C>T	p.S109F	chr2:30143200	G	A	Undetected	0.035
pTMZ-07	AMER1	CCDS14377.2	c.1408G>T	p.G470C	chrX:63411759	C	A	Undetected	0.356
pTMZ-07	APC	CCDS4107.1	c.6791G>A	p.G2264D	chr5:112178082	G	A	Undetected	0.05
pTMZ-07	AR	CCDS14387.1	c.1885G>A	p.A629T	chrX:66905968	G	A	Undetected	0.035
pTMZ-07	AR	CCDS14387.1	c.1663C>T	p.555S	chrX:66863144	C	T	Undetected	0.45
pTMZ-07	ARID2	CCDS31783.1	c.1940G>A	p.G647E	chr12:46243846	G	A	Undetected	0.038
pTMZ-07	ATM	CCDS31669.1	c.3613C>T	p.R1205C	chr11:108153473	C	T	Undetected	0.409
pTMZ-07	ATRX	CCDS14435.1	c.3487dupA	p.T1163fs*7	chrX:76937146	G	GT	0.505	0.437
pTMZ-07	BRAF	CCDS5863.1	c.1397G>A	p.G466E	chr7:140481411	C	T	Undetected	0.035
pTMZ-07	BRCA2	CCDS9344.1	c.8212G>A	p.A2738T	chr13:32937551	G	A	Undetected	0.03
pTMZ-07	CDH1	CCDS10869.1	c.26C>T	p.S9L	chr16:68771344	C	T	Undetected	0.027
pTMZ-07	CDK12	CCDS11337.1	c.331C>T	p.H111Y	chr17:37618655	C	T	Undetected	0.03
pTMZ-07	COL2A1	CCDS41778.1	c.2195G>A	p.G732D	chr12:48376391	C	T	Undetected	0.055
pTMZ-07	DDR2	CCDS1241.1	c.1171C>T	p.L391F	chr1:162737027	C	T	Undetected	0.116
pTMZ-07	EGFR	CCDS5514.1	c.3272-1G>A	Splice site	chr7:55272948	G	A	Undetected	0.027
pTMZ-07	EGFR	CCDS5514.1	c.3301C>T	p.P1101S	chr7:55272978	C	T	Undetected	0.029
pTMZ-07	ERBB2	CCDS32642.1	c.196C>T	p.P66S	chr17:37863365	C	T	Undetected	0.432
pTMZ-07	ERCC2	CCDS33049.1	c.816-1G>T	Splice site	chr19:45867378	C	A	Undetected	0.023
pTMZ-07	ERCC2	CCDS33049.1	c.1651_1657del	p.S551fs*156	chr19:45857995	TACCAGGA	T	Undetected	0.444
pTMZ-07	ERCC3	CCDS2144.1	c.238C>T	p.P80S	chr2:128050419	G	A	Undetected	0.032
pTMZ-07	FANCA	CCDS32515.1	c.2679G>A	p.W893*	chr16:89831397	C	T	Undetected	0.084
pTMZ-07	FANCF	CCDS7857.1	c.502G>A	p.E168K	chr11:22646855	C	T	Undetected	0.037
pTMZ-07	FBXW7	CCDS3777.1	c.572C>A	p.S191*	chr4:153271206	G	T	0.959	Undetected
pTMZ-07	FBXW7	CCDS3777.1	c.1736G>A	p.G579E	chr4:153245455	C	T	Undetected	0.836
pTMZ-07	FGF19	CCDS8193.1	c.535C>T	p.L179F	chr11:69514146	G	A	Undetected	0.099
pTMZ-07	FGFR1	CCDS55221.1	c.460G>A	p.E154K	chr8:38285576	C	T	Undetected	0.035
pTMZ-07	FGFR4	CCDS4410.1	c.1136C>T	p.A379V	chr5:176520217	C	T	Undetected	0.35
pTMZ-07	H3F3A	CCDS1550.1	c.103G>A	p.G34R	chr1:226252155	G	A	0.495	0.457
pTMZ-07	KDR	CCDS3497.1	c.284G>A	p.G95E	chr$:55984845	C	T	Undetected	0.046
pTMZ-07	KDR	CCDS3497.1	c.4019C>T	p.A1340V	chr4:55946160	G	A	Undetected	0.084
pTMZ-07	KLF4	CCDS6770.2	c.947C>T	p.T316I	chr9:110249728	G	A	Undetected	0.079
pTMZ-07	LZTR1	CCDS33606.1	c.2407G>A	p.V803I	chr22:21351521	G	A	Undetected	0.031
pTMZ-07	MDM4	CCDS1447.1	c.823-1G>A	Splice site	chr1:204515924	G	A	Undetected	0.456
pTMZ-07	MLH3	CCDS32123.1	c.1682G>A	p.G561E	chr14:75514677	C	T	Undetected	0.104
pTMZ-07	MSH2	CCDS1834.1	c.661G>A	p.G221R	chr2:47639568	G	A	Undetected	0.309
pTMZ-07	MSH3	CCDS34195.1	c.2845C>T	p.Q949*	chr5:80149980	C	T	0.459	0.511
pTMZ-07	MSH6	CCDS1836.1	c.2341C>T	p.P781S	chr2:48027463	C	T	Undetected	0.437
pTMZ-07	MSH6	CCDS1836.1	c.3463C>T	p.Q1155*	chr2:48032073	C	T	Undetected	0.463
pTMZ-07	MTOR	CCDS127.1	c.6962C>T	p.T2321I	chr1:11177115	G	A	Undetected	0.039
pTMZ-07	MYCN	CCDS1687.1	c.131C>T	p.P44L	chr2:16082317	C	T	Undetected	0.041
pTMZ-07	PLAG1	CCDS6165.1	c.1244C>T	p.A415V	chr8:57079061	G	A	Undetected	0.102
pTMZ-07	PTPN11	CCDS9163.1	c.863C>T	p.T288I	chr12:112915464	C	T	Undetected	0.054
pTMZ-07	PTPN11	CCDS9163.1	c.214G>A	p.A72T	chr12:112888198	G	A	Undetected	0.137
pTMZ-07	RAD51B	CCDS9789.1	c.101C>T	p.S34F	chr14:68292197	C	T	Undetected	0.376
pTMZ-07	RAF1	CCDS2612.1	c.770C>T	p.S257L	chr3:12645699	G	A	Undetected	0.039
pTMZ-07	RB1	CCDS31973.1	c.1618G>A	p.G540S	chr13:48955502	G	A	Undetected	0.538
pTMZ-07	ROS1	CCDS5116.1	c.53G>A	p.G18D	chr6:117746767	C	T	Undetected	0.024
pTMZ-07	ROS1	CCDS5116.1	c.6456G>A	p.W2152*	chr6:117630070	C	T	Undetected	0.478
pTMZ-07	ROS1	CCDS5116.1	c.394C>T	p.Q132*	chr6:117725487	G	A	0.481	0.544
pTMZ-07	SMARCA2	CCDS34977.1	c.3983C>T	p.A1328V	chr9:2161687	C	T	Undetected	0.659
pTMZ-07	SPEN	CCDS164.1	c.10630G>A	p.G3544R	chr1:16264427	G	A	Undetected	0.037
pTMZ-07	STAG2	CCDS43990.1	c.653C>T	p.T218I	chrX:123179204	C	T	Undetected	0.029
pTMZ-07	STAG2	CCDS43990.1	c.2252G>A	p.S751N	chrX:123200273	G	A	Undetected	0.035
pTMZ-07	TAP1	CCDS4758.1	c.1429-1G>A	Splice site	chr6:32816896	C	T	Undetected	0.037
pTMZ-07	TP53	NM_000546	c.1024C>T	p.R342*	chr17:7574003	G	A	0.497	0.415
pTMZ-07	TP53	NM_000546	c.742C>T	p.R248W	chr17:7577539	G	A	0.465	0.532
pTMZ-07	TRAF7	CCDS10461.1	c.1204C>T	p.L402F	chr16:2223990	C	T	Undetected	0.36
pTMZ-07	TRAF7	CCDS10461.1	c.1585G>A	p.A529T	chr16:2225582	G	A	Undetected	0.406
pTMZ-07	TSC2	CCDS10458.1	c.4414G>A	p.G1472S	chr16:2134637	G	A	Undetected	0.497
pTMZ-07	CDKN2A	N/A	N/A	N/A	9p21.3	N/A	N/A	N/A	N/A	0.62	0.97
pTMZ-08	TP53	NM_000546	c.743G>A	p.R248Q	chr17:7577538	C	T	0.95	0.86
pTMZ-08	RAD51	CCDS10062.1	c.167C>T	p.P56L	chr15:40993341	C	T	0.94	0.87
pTMZ-08	H3F3A	CCDS1550.1	c.83A>T	p.K28M	chr1:226252135	A	T	0.65	0.44
pTMZ-08	ATRX	CCDS14435.1	c.6340dupT	p.Y2114fs*7	chrX:76814189	T	TA	0.64	0.49
pTMZ-08	CDKN2A	N/A	N/A	N/A	9p21.3	N/A	N/A	N/A	N/A	2.11	1.83
pTMZ-09	BRAF	CCDS5863.1	c.1799T>A	p.V600E	chr7:140453136	A	T	0.42	0.47
pTMZ-09	TP53	NM_000546	c.142_154del	p.D48fs*71	chr17:7579532	TGTTCAATATCGTC	T	0.61	0.81
pTMZ-09	CDKN2A	N/A	N/A	N/A	9p21.3	N/A	N/A	N/A	N/A	0.17	0.07
pTMZ-10	EGFR	CCDS5514.1	c.2303_2311dup	p.S768_D770dup	chr7:55249002	C	CCAGCGTGGA	0.48	Unavailable
pTMZ-10	TP53	NM_000546	c.742C>T	p.R248W	chr17:7577539	G	A	0.85	Unavailable
pTMZ-10	H3F3A	CCDS1550.1	c.83A>T	p.K28M	chr1:226252135	A	T	0.45	Unavailable
pTMZ-10	CDKN2A	N/A	N/A	N/A	9p21.3	N/A	N/A	N/A	N/A	0.93	Unavailable
pTMZ-11	IDH1	CCDS2381.1	c.395G>A	p.R132H	chr2:209113112	C	T	0.47	0.32
pTMZ-11	PIK3R1	CCDS3993.1	c.1354_1356del	p.Y452del	chr5:67589590	ATAT	A	0.52	0.34
pTMZ-11	PTEN	CCDS31238.1	c.103A>G	p.M35V	chr10:89653805	A	G	0.13	Undetected
pTMZ-11	MAP3K1	CCDS43318.1	c.241G>A	p.A81T	chr5:56111641	G	A	0.48	0.32
pTMZ-11	IDO2	NM_194294	c.22+1G>C	splice	chr8:39792738	G	C	0.48	0.33
pTMZ-11	CCNE1	CCDS12419.1	c.870C>G	p.D290E	chr19:30313176	C	G	0.51	0.5
pTMZ-11	ATRX	CCDS14435.1	c.4786T>C	p.W1596R	chrX:76889110	A	G	0.85	0.41
pTMZ-11	TP53	NM_000546	c.851delC	p.T284fs*61	chr17:7577086	TG	T	0.85	0.4
pTMZ-11	CDKN2A	N/A	N/A	N/A	9p21.3	N/A	N/A	N/A	N/A	0	0.3

## Sheet: TMB
			Pre	Post		Pre	Post
		pTMZ-01	3.27869	40.9836		2	25
		pTMZ-02	1.63934	4.91803		1	3
		pTMZ-03	8.19672	8.19672		5	5
		pTMZ-04	11.4754	39.3443		7	24
		pTMZ-05	3.27869	4.91803		2	3
		pTMZ-07	11.4754	95.082		7	58
		pTMZ-08	6.55738	6.55738		4	4
		pTMZ-09	3.27869	3.27869		2	2
		pTMZ-11	13.1148	11.4754		8	7
		pTMZ-06	N/A
		pTMZ-10		N/A
			Initial	Shared	Recurrence
		pTMZ-07	1	6	51
		pTMZ-04	5	2	23
		pTMZ-01	0	2	23
		pTMZ-11	1	7	0
		pTMZ-03	0	5	0
		pTMZ-08	0	4	0
		pTMZ-05	1	1	2
		pTMZ-02	0	1	2
		pTMZ-09	0	2	0
